# Supplementary material for: Characterization of Ten Novel Metabolites of a PAF Antagonist SY0916 in Rats Using LC-MS and NMR
Source: Metabolites. 2025 Mar 31;15(4):238. doi: 10.3390/metabo15040238 (PMC12029730; doi:10.3390/metabo15040238)
Supplement: Supplementary file 1 [file metabolites-15-00238-s001.zip]

Archive with 5 entries (4 files):
- supplementary files/
- supplementary files/~WRL3462.tmp
- supplementary files/Table S.doc
- supplementary files/Figure S-review2.doc
- supplementary files/~$gure S-review2.doc
